# Supplementary material for: Multiple-Dynamic-Bond Cross-Linked Injectable Antibacterial Hydrogel Sealants with Self-Healing for Wound Healing
Source: Gels. 2026 Apr 19;12(4):340. doi: 10.3390/gels12040340 (PMC13115437; doi:10.3390/gels12040340)
Supplement: Supplementary file 1 [file gels-12-00340-s001.zip]

Archive with 7 entries (5 files):
- gels-4237408-supplementary/
- gels-4237408-supplementary/Supplementary Files/
- gels-4237408-supplementary/Supplementary Files/.DS_Store
- gels-4237408-supplementary/Supplementary Files/Movie S1.mp4
- gels-4237408-supplementary/Supplementary Files/Movie S2.mp4
- gels-4237408-supplementary/Supplementary Files/Movie S3.mp4
- gels-4237408-supplementary/Supplementary Files/Supplementary File.pdf
